# Supplementary material for: A gene co-expression network-based analysis of multiple brain tissues reveals novel genes and molecular pathways underlying major depression
Source: PLoS Genet. 2019 Jul 15;15(7):e1008245. doi: 10.1371/journal.pgen.1008245 (PMC6658115; doi:10.1371/journal.pgen.1008245)
Supplement: S7 Table — (XLSX) [file pgen.1008245.s008.xlsx]

## Sheet: magma
source	term_name	term_id	adjusted_p_value	negative_log10_of_adjusted_p_value	term_size	query_size	intersection_size	effective_domain_size	intersections
GO:BP	homophilic cell adhesion via plasma membrane adhesion molecules	GO:0007156	2.58211e-07	6.58802	165	120	13	17622	PCDHA2,PCDH9,PCDHA5,PCDHA6,PCDHA3,PCDHA7,PCDHA1,PCDHA4,PCDHA8,PCDHA11,ROBO2,PCDHA13,PCDHA10
GO:BP	cell-cell adhesion via plasma-membrane adhesion molecules	GO:0098742	4.00919e-07	6.39694	262	120	15	17622	PCDHA2,PCDH9,PCDHA5,TENM2,PCDHA6,PCDHA3,PCDHA7,PCDHA1,PCDHA4,PCDHA8,LRFN5,PCDHA11,ROBO2,PCDHA13,PCDHA10
GO:BP	cell-cell adhesion	GO:0098609	0.00205266	2.68768	811	120	19	17622	NEGR1,AIF1,PCDHA2,PCDH9,PCDHA5,TENM2,PCDHA6,PCDHA3,PCDHA7,PCDHA1,PCDHA4,PCDHA8,LRFN5,PCDHA11,ROBO2,PCDHA13,CTNND1,PCDHA10,MEGF11
GO:BP	nervous system development	GO:0007399	0.0050799	2.29415	2311	120	34	17622	NEGR1,TCF4,DCC,BAG6,DRD2,PAX6,MEF2C,AIF1,RBFOX1,RERE,PCLO,ZSCAN26,TMEM106B,PCDHA2,PCDHA5,TENM2,PCDHA6,PCDHA3,SOX6,PCDHA7,PCDHA1,CHD7,PCDHA4,PCDHA8,DDR1,SOX5,PCDHA11,ROBO2,SEMA6D,CTNND1,PCDHA10,UNC5C,SIM1,CKB
GO:MF	calcium ion binding	GO:0005509	0.00944728	2.02469	705	120	16	17516	CACNA1E,AIF1,PCLO,PCDHA2,PCDH9,PCDHA5,TENM2,PCDHA6,PCDHA3,PCDHA7,PCDHA1,PCDHA4,PCDHA8,PCDHA11,PCDHA13,PCDHA10
REAC	Butyrophilin (BTN) family interactions	REAC:R-HSA-8851680	0.0122956	1.91025	12	61	3	10478	BTN2A1,BTN3A2,BTN1A1
GO:BP	cell adhesion	GO:0007155	0.0261241	1.58296	1387	120	23	17622	OLFM4,NEGR1,AIF1,PCDHA2,PCDH9,EMILIN3,PCDHA5,TENM2,PCDHA6,PCDHA3,PCDHA7,PCDHA1,PCDHA4,PCDHA8,DDR1,LRFN5,PCDHA11,ROBO2,PCDHA13,CTNND1,PCDHA10,MEGF11,SORBS3
GO:BP	biological adhesion	GO:0022610	0.0261241	1.58296	1395	120	23	17622	OLFM4,NEGR1,AIF1,PCDHA2,PCDH9,EMILIN3,PCDHA5,TENM2,PCDHA6,PCDHA3,PCDHA7,PCDHA1,PCDHA4,PCDHA8,DDR1,LRFN5,PCDHA11,ROBO2,PCDHA13,CTNND1,PCDHA10,MEGF11,SORBS3
GO:MF	DNA binding	GO:0003677	0.0361218	1.44223	2513	120	32	17516	HIST1H2BN,TCF4,ZKSCAN4,PAX6,HIST1H1B,MEF2C,ESR2,RERE,ZSCAN9,ZSCAN16,LIN28B,TRIM26,HIST1H2BL,PROX2,ZKSCAN8,ZNF445,SOX6,ZNF660,HIST1H2AL,CHD7,SOX5,KDM3A,ZNF165,MSH5,ZNF184,ZSCAN12,CHD6,SIM1,HIST1H4L,ZKSCAN7,ZNF197,PRDM5
GO:MF	DNA-binding transcription factor activity	GO:0003700	0.0361218	1.44223	1715	120	25	17516	TCF4,ZKSCAN4,PGBD1,PAX6,MEF2C,ESR2,RERE,ZSCAN9,SLC30A9,ZSCAN26,ZSCAN16,PROX2,ZKSCAN8,ZNF445,SOX6,ZNF660,SOX5,KDM3A,ZNF165,ZNF184,ZSCAN12,SIM1,ZKSCAN7,ZNF197,PRDM5
GO:MF	nucleic acid binding	GO:0003676	0.0400492	1.39741	4297	120	46	17516	TMEM161B,HIST1H2BN,PRRC2A,TCF4,ZKSCAN4,PAX6,HIST1H1B,MEF2C,ESR2,RBFOX1,RERE,ZSCAN9,ZSCAN26,ZC3H7B,ZSCAN16,LIN28B,TRIM26,ZCCHC7,HIST1H2BL,PROX2,ZKSCAN8,ZNF445,SOX6,ZNF660,HIST1H2AL,CHD7,SOX5,RANGAP1,YLPM1,KDM3A,ZNF165,MSH5,ZNF184,ZSCAN12,SF3B1,CHD6,FAM120A,RBM25,ENOX1,SIM1,TRMT10C,HIST1H4L,LSM2,ZKSCAN7,ZNF197,PRDM5
GO:MF	oxidoreductase activity, acting on paired donors, with oxidation of a pair of donors resulting in the reduction of molecular oxygen to two molecules of water	GO:0016717	0.0400492	1.39741	5	120	2	17516	FADS2,FADS1
GO:MF	netrin receptor activity	GO:0005042	0.0429731	1.3668	6	120	2	17516	DCC,UNC5C
GO:MF	DNA-binding transcription factor activity, RNA polymerase II-specific	GO:0000981	0.0475492	1.32286	1581	120	22	17516	TCF4,ZKSCAN4,PAX6,MEF2C,ESR2,RERE,ZSCAN9,SLC30A9,ZSCAN16,PROX2,ZKSCAN8,ZNF445,SOX6,ZNF660,SOX5,ZNF165,ZNF184,ZSCAN12,SIM1,ZKSCAN7,ZNF197,PRDM5
GO:MF	hemoglobin binding	GO:0030492	0.0475492	1.32286	7	120	2	17516	HPR,HP

## Sheet: emagma
source	term_name	term_id	adjusted_p_value	negative_log10_of_adjusted_p_value	term_size	query_size	intersection_size	effective_domain_size	intersections
GO:CC	lumenal side of endoplasmic reticulum membrane	GO:0098553	1.90933e-05	4.71912	24	96	5	18745	HLA-G,HLA-C,HLA-B,HLA-DRB1,SPPL3
GO:CC	integral component of lumenal side of endoplasmic reticulum membrane	GO:0071556	1.90933e-05	4.71912	24	96	5	18745	HLA-G,HLA-C,HLA-B,HLA-DRB1,SPPL3
REAC	Interferon gamma signaling	REAC:R-HSA-877300	0.000343056	3.46464	86	45	6	10478	HLA-G,HLA-C,HLA-B,TRIM38,HLA-DRB1,TRIM26
REAC	Activation of C3 and C5	REAC:R-HSA-174577	0.000343056	3.46464	7	45	3	10478	C4B,C4A,C2
GO:BP	homophilic cell adhesion via plasma membrane adhesion molecules	GO:0007156	0.000485712	3.31362	165	93	9	17622	PCDHA3,PCDHA9,PCDHA13,PCDHA2,PCDHA4,PCDHA10,PCDHA1,PCDHA7,PCDHA8
GO:CC	MHC protein complex	GO:0042611	0.000547384	3.26171	24	96	4	18745	HLA-G,HLA-C,HLA-B,HLA-DRB1
GO:CC	MHC class I protein complex	GO:0042612	0.000547384	3.26171	8	96	3	18745	HLA-G,HLA-C,HLA-B
KEGG	Allograft rejection	KEGG:05330	0.000714841	3.14579	34	31	4	7332	HLA-G,HLA-C,HLA-B,HLA-DRB1
KEGG	Graft-versus-host disease	KEGG:05332	0.000714841	3.14579	36	31	4	7332	HLA-G,HLA-C,HLA-B,HLA-DRB1
KEGG	Type I diabetes mellitus	KEGG:04940	0.000730699	3.13626	40	31	4	7332	HLA-G,HLA-C,HLA-B,HLA-DRB1
REAC	Endosomal/Vacuolar pathway	REAC:R-HSA-1236977	0.000777079	3.10953	10	45	3	10478	HLA-G,HLA-C,HLA-B
REAC	Butyrophilin (BTN) family interactions	REAC:R-HSA-8851680	0.00106207	2.97385	12	45	3	10478	BTN3A2,BTN3A3,BTN2A1
KEGG	Autoimmune thyroid disease	KEGG:05320	0.00116055	2.93534	49	31	4	7332	HLA-G,HLA-C,HLA-B,HLA-DRB1
KEGG	Staphylococcus aureus infection	KEGG:05150	0.00116055	2.93534	51	31	4	7332	C4B,C4A,HLA-DRB1,C2
KEGG	Viral myocarditis	KEGG:05416	0.00130441	2.88459	55	31	4	7332	HLA-G,HLA-C,HLA-B,HLA-DRB1
KEGG	Herpes simplex infection	KEGG:05168	0.00133691	2.8739	181	31	6	7332	HLA-G,HLA-C,CSNK2B,HLA-B,HLA-DRB1,EP300
GO:BP	cell-cell adhesion via plasma-membrane adhesion molecules	GO:0098742	0.00135279	2.86877	262	93	10	17622	LRFN5,PCDHA3,PCDHA9,PCDHA13,PCDHA2,PCDHA4,PCDHA10,PCDHA1,PCDHA7,PCDHA8
GO:BP	antigen processing and presentation of exogenous peptide antigen via MHC class I, TAP-independent	GO:0002480	0.00155973	2.80695	7	93	3	17622	HLA-G,HLA-C,HLA-B
GO:BP	positive regulation of immune response	GO:0050778	0.00155973	2.80695	810	93	16	17622	HLA-G,MICB,FLOT1,BTN3A2,C4B,C4A,BAG6,HLA-B,TLR4,BTN3A3,BTN2A1,HLA-DRB1,EP300,C2,DENND1B,SPPL3
GO:BP	positive regulation of apoptotic cell clearance	GO:2000427	0.00155973	2.80695	7	93	3	17622	C4B,C4A,C2
GO:BP	regulation of immune response	GO:0050776	0.00155973	2.80695	1009	93	18	17622	HLA-G,MICB,FLOT1,BTN3A2,C4B,C4A,HLA-C,BAG6,HLA-B,TLR4,BTN3A3,BTN2A1,HLA-DRB1,EP300,C2,DENND1B,GPX1,SPPL3
GO:BP	adaptive immune response based on somatic recombination of immune receptors built from immunoglobulin superfamily domains	GO:0002460	0.00155973	2.80695	354	93	11	17622	HLA-G,MICB,BTN3A2,C4B,C4A,HLA-B,TLR4,BTN3A3,HLA-DRB1,C2,DENND1B
GO:BP	interferon-gamma-mediated signaling pathway	GO:0060333	0.00159093	2.79835	85	93	6	17622	HLA-G,HLA-C,HLA-B,TRIM38,HLA-DRB1,TRIM26
GO:BP	activation of immune response	GO:0002253	0.00159093	2.79835	641	93	14	17622	MICB,FLOT1,BTN3A2,C4B,C4A,BAG6,TLR4,BTN3A3,BTN2A1,HLA-DRB1,EP300,C2,DENND1B,SPPL3
GO:CC	side of membrane	GO:0098552	0.00174989	2.75699	560	96	12	18745	HLA-G,FLOT1,BTN3A2,HLA-C,HLA-B,TLR4,BTN3A3,BTN2A1,HLA-DRB1,LY6G5C,LY6G5B,SPPL3
KEGG	Antigen processing and presentation	KEGG:04612	0.00224816	2.64817	68	31	4	7332	HLA-G,HLA-C,HLA-B,HLA-DRB1
GO:BP	regulation of apoptotic cell clearance	GO:2000425	0.00249513	2.60291	9	93	3	17622	C4B,C4A,C2
GO:BP	T cell mediated immunity	GO:0002456	0.00249513	2.60291	97	93	6	17622	HLA-G,MICB,BTN3A2,HLA-B,BTN3A3,DENND1B
GO:BP	lymphocyte mediated immunity	GO:0002449	0.00257804	2.58871	345	93	10	17622	HLA-G,MICB,BTN3A2,C4B,C4A,HLA-B,BTN3A3,HLA-DRB1,C2,DENND1B
KEGG	Cell adhesion molecules (CAMs)	KEGG:04514	0.00283796	2.54699	141	31	5	7332	NEGR1,HLA-G,HLA-C,HLA-B,HLA-DRB1
KEGG	Pertussis	KEGG:05133	0.00283796	2.54699	75	31	4	7332	C4B,C4A,TLR4,C2
KEGG	Phagosome	KEGG:04145	0.00313072	2.50436	147	31	5	7332	HLA-G,HLA-C,HLA-B,TLR4,HLA-DRB1
GO:BP	cell-cell adhesion	GO:0098609	0.0036149	2.4419	811	93	15	17622	NEGR1,HLA-G,FLOT1,LRFN5,CLIC1,HLA-DRB1,PCDHA3,PCDHA9,PCDHA13,PCDHA2,PCDHA4,PCDHA10,PCDHA1,PCDHA7,PCDHA8
GO:MF	peptide antigen binding	GO:0042605	0.00416158	2.38074	27	92	4	17516	HLA-G,HLA-C,HLA-B,HLA-DRB1
GO:CC	integral component of endoplasmic reticulum membrane	GO:0030176	0.0047737	2.32115	143	96	6	18745	HLA-G,HLA-C,HLA-B,HLA-DRB1,TMEM33,SPPL3
GO:CC	intrinsic component of endoplasmic reticulum membrane	GO:0031227	0.0051311	2.28979	149	96	6	18745	HLA-G,HLA-C,HLA-B,HLA-DRB1,TMEM33,SPPL3
GO:BP	cellular response to interferon-gamma	GO:0071346	0.006205	2.20726	175	93	7	17622	HLA-G,HLA-C,HLA-B,TLR4,TRIM38,HLA-DRB1,TRIM26
REAC	Antigen Presentation: Folding, assembly and peptide loading of class I MHC	REAC:R-HSA-983170	0.00628325	2.20182	24	45	3	10478	HLA-G,HLA-C,HLA-B
REAC	Interferon Signaling	REAC:R-HSA-913531	0.00628325	2.20182	188	45	6	10478	HLA-G,HLA-C,HLA-B,TRIM38,HLA-DRB1,TRIM26
GO:CC	ER to Golgi transport vesicle membrane	GO:0012507	0.00704704	2.15199	57	96	4	18745	HLA-G,HLA-C,HLA-B,HLA-DRB1
GO:CC	Golgi-associated vesicle membrane	GO:0030660	0.00704704	2.15199	104	96	5	18745	HLA-G,HLA-C,HLA-B,HLA-DRB1,SPPL3
GO:BP	positive regulation of immune system process	GO:0002684	0.00726618	2.13869	1089	93	17	17622	HLA-G,MICB,FLOT1,BTN3A2,C4B,C4A,BAG6,HLA-B,TLR4,BTN3A3,BTN2A1,HLA-DRB1,EP300,C2,DENND1B,TMEM64,SPPL3
KEGG	Kaposi sarcoma-associated herpesvirus infection	KEGG:05167	0.00800987	2.09637	184	31	5	7332	HLA-G,MICB,HLA-C,HLA-B,EP300
GO:BP	immune response-regulating signaling pathway	GO:0002764	0.00924709	2.03399	594	93	12	17622	HLA-G,MICB,FLOT1,BTN3A2,BAG6,TLR4,BTN3A3,BTN2A1,HLA-DRB1,EP300,DENND1B,SPPL3
GO:BP	response to interferon-gamma	GO:0034341	0.0101354	1.99416	195	93	7	17622	HLA-G,HLA-C,HLA-B,TLR4,TRIM38,HLA-DRB1,TRIM26
KEGG	Fatty acid metabolism	KEGG:01212	0.0109036	1.96243	53	31	3	7332	FADS2,FADS1,ACADS
KEGG	Natural killer cell mediated cytotoxicity	KEGG:04650	0.0118165	1.92751	122	31	4	7332	HLA-G,MICB,HLA-C,HLA-B
KEGG	Systemic lupus erythematosus	KEGG:05322	0.0126953	1.89636	129	31	4	7332	C4B,C4A,HLA-DRB1,C2
KEGG	Human T-cell leukemia virus 1 infection	KEGG:05166	0.0126953	1.89636	215	31	5	7332	HLA-G,HLA-C,HLA-B,HLA-DRB1,EP300
GO:BP	immune response-regulating cell surface receptor signaling pathway	GO:0002768	0.0133586	1.87424	440	93	10	17622	HLA-G,MICB,BTN3A2,BAG6,BTN3A3,BTN2A1,HLA-DRB1,EP300,DENND1B,SPPL3
GO:BP	T cell receptor signaling pathway	GO:0050852	0.0133586	1.87424	144	93	6	17622	BTN3A2,BTN3A3,BTN2A1,HLA-DRB1,DENND1B,SPPL3
GO:BP	regulation of immune system process	GO:0002682	0.0135915	1.86673	1535	93	20	17622	HLA-G,MICB,FLOT1,BTN3A2,C4B,C4A,HLA-C,BAG6,HLA-B,TLR4,TRIM38,BTN3A3,BTN2A1,HLA-DRB1,EP300,C2,DENND1B,TMEM64,GPX1,SPPL3
GO:BP	detection of external biotic stimulus	GO:0098581	0.0137474	1.86178	19	93	3	17622	C4B,TLR4,HLA-DRB1
REAC	ER-Phagosome pathway	REAC:R-HSA-1236974	0.0155717	1.80766	82	45	4	10478	HLA-G,HLA-C,HLA-B,TLR4
GO:BP	antigen processing and presentation of endogenous peptide antigen via MHC class Ib	GO:0002476	0.0166128	1.77956	4	93	2	17622	HLA-G,HLA-B
REAC	Linoleic acid (LA) metabolism	REAC:R-HSA-2046105	0.0166425	1.77878	8	45	2	10478	FADS2,FADS1
GO:CC	external side of plasma membrane	GO:0009897	0.0175057	1.75682	365	96	8	18745	FLOT1,BTN3A2,TLR4,BTN3A3,BTN2A1,HLA-DRB1,LY6G5C,LY6G5B
GO:BP	immune response-activating signal transduction	GO:0002757	0.0177001	1.75202	563	93	11	17622	MICB,FLOT1,BTN3A2,BAG6,TLR4,BTN3A3,BTN2A1,HLA-DRB1,EP300,DENND1B,SPPL3
GO:BP	detection of biotic stimulus	GO:0009595	0.0188992	1.72356	22	93	3	17622	C4B,TLR4,HLA-DRB1
REAC	Antigen processing-Cross presentation	REAC:R-HSA-1236975	0.0222196	1.65326	98	45	4	10478	HLA-G,HLA-C,HLA-B,TLR4
REAC	Fatty acid metabolism	REAC:R-HSA-8978868	0.0222196	1.65326	173	45	5	10478	FADS2,FADS1,SLC25A17,ACADS,GPX1
GO:BP	antigen processing and presentation of peptide antigen via MHC class Ib	GO:0002428	0.0233477	1.63176	5	93	2	17622	HLA-G,HLA-B
GO:BP	antigen processing and presentation of exogenous peptide antigen via MHC class I, TAP-dependent	GO:0002479	0.0233477	1.63176	24	93	3	17622	HLA-G,HLA-C,HLA-B
GO:BP	immune response-activating cell surface receptor signaling pathway	GO:0002429	0.0254089	1.59501	409	93	9	17622	MICB,BTN3A2,BAG6,BTN3A3,BTN2A1,HLA-DRB1,EP300,DENND1B,SPPL3
REAC	alpha-linolenic acid (ALA) metabolism	REAC:R-HSA-2046106	0.0258679	1.58724	12	45	2	10478	FADS2,FADS1
REAC	alpha-linolenic (omega3) and linoleic (omega6) acid metabolism	REAC:R-HSA-2046104	0.0258679	1.58724	12	45	2	10478	FADS2,FADS1
KEGG	Complement and coagulation cascades	KEGG:04610	0.026134	1.58279	79	31	3	7332	C4B,C4A,C2
KEGG	Influenza A	KEGG:05164	0.0286473	1.54292	167	31	4	7332	TLR4,HLA-DRB1,EP300,DDX39B
KEGG	Biosynthesis of unsaturated fatty acids	KEGG:01040	0.030525	1.51534	27	31	2	7332	FADS2,FADS1
GO:BP	adaptive immune response	GO:0002250	0.030535	1.5152	614	93	11	17622	HLA-G,MICB,BTN3A2,C4B,C4A,HLA-B,TLR4,BTN3A3,HLA-DRB1,C2,DENND1B
GO:BP	antigen processing and presentation of exogenous peptide antigen via MHC class I	GO:0042590	0.0325179	1.48788	28	93	3	17622	HLA-G,HLA-C,HLA-B
GO:CC	COPII-coated ER to Golgi transport vesicle	GO:0030134	0.0355807	1.44878	92	96	4	18745	HLA-G,HLA-C,HLA-B,HLA-DRB1
GO:CC	cell surface	GO:0009986	0.0367344	1.43493	859	96	12	18745	MICB,FLOT1,BTN3A2,HLA-C,LRFN5,HLA-B,TLR4,BTN3A3,BTN2A1,HLA-DRB1,LY6G5C,LY6G5B
GO:CC	plasma membrane part	GO:0044459	0.0401322	1.39651	2830	96	26	18745	HLA-G,FLOT1,BTN3A2,HLA-C,LRFN5,HLA-B,TLR4,BTN3A3,BTN2A1,FADS2,HLA-DRB1,PCDHA3,PCDHA9,LY6G5C,DDR1,PCDHA13,PCDHA2,PCDHA4,CRB1,PCDHA10,PCDHA1,LY6G5B,MCHR2,PCDHA7,MCHR1,PCDHA8
GO:CC	Golgi-associated vesicle	GO:0005798	0.041839	1.37842	172	96	5	18745	HLA-G,HLA-C,HLA-B,HLA-DRB1,SPPL3
KEGG	Epstein-Barr virus infection	KEGG:05169	0.0443717	1.35289	195	31	4	7332	HLA-G,HLA-C,HLA-B,HLA-DRB1
KEGG	Viral carcinogenesis	KEGG:05203	0.045327	1.34364	199	31	4	7332	HLA-G,HLA-C,HLA-B,EP300
GO:BP	leukocyte mediated immunity	GO:0002443	0.0453714	1.34322	867	93	13	17622	HLA-G,MICB,BTN3A2,C4B,C4A,HLA-C,CSNK2B,HLA-B,TLR4,BTN3A3,HLA-DRB1,C2,DENND1B
GO:MF	oxidoreductase activity, acting on paired donors, with oxidation of a pair of donors resulting in the reduction of molecular oxygen to two molecules of water	GO:0016717	0.0492921	1.30722	5	92	2	17516	FADS2,FADS1
KEGG	Human immunodeficiency virus 1 infection	KEGG:05170	0.0495364	1.30508	207	31	4	7332	HLA-G,HLA-C,HLA-B,TLR4

## Sheet: S-PrediXcan
source	term_name	term_id	adjusted_p_value	negative_log10_of_adjusted_p_value	term_size	query_size	intersection_size	effective_domain_size	intersections
REAC	Butyrophilin (BTN) family interactions	REAC:R-HSA-8851680	0.0256958	1.59014	12	21	2	10478	BTN3A2,BTN3A3
